# Supplementary material for: Comparative Analysis of Full-Length Reference Gene Stability in Phoebe zhennan Under Primary Abiotic and Biotic Stresses
Source: Plants (Basel). 2026 Jun 3;15(11):1736. doi: 10.3390/plants15111736 (PMC13259038; doi:10.3390/plants15111736)
Supplement: Supplementary file 1 [file plants-15-01736-s001.zip]

Archive with 1 entries (1 files):
- plants-4286659-supplementary.pdf
